# Supplementary material for: Chitosan–Oxidized Pullulan Hydrogels Loaded with Essential Clove Oil: Synthesis, Characterization, Antioxidant and Antimicrobial Properties
Source: Gels. 2024 Mar 26;10(4):227. doi: 10.3390/gels10040227 (PMC11049474; doi:10.3390/gels10040227)
Supplement: Supplementary file 1 [file gels-10-00227-s001.zip]

Archive with 1 entries (1 files):
- gels-2927398-supplementary.pdf
